# Supplementary material for: The association between body fatness and mortality among breast cancer survivors: results from a prospective cohort study
Source: Eur J Epidemiol. 2023 Mar 29;38(5):545–57. doi: 10.1007/s10654-023-00979-5 (PMC10163997; doi:10.1007/s10654-023-00979-5)
Supplement: Supplementary file 2 — Supplementary file2 (XLSX 220 KB) [file 10654_2023_979_MOESM2_ESM.xlsx]

## Sheet: Sup. Table 1
Supplementary Table 1. Number of breast cancer survivors and deaths by country.
	All	Deaths	BC deaths
	N=13624	N=2425	N=1354
Country N(%)
France	3381 (24.8)	471 (19.4)	110 ( 8.1)
Italy	1236 (9.1)	181 ( 7.5)	142 (10.5)
Spain	663 ( 4.9)	114 ( 4.7)	83 ( 6.1)
United Kingdom	2015 (14.8)	484 (20.0)	262 (19.4)
The Netherlands	1058 ( 7.8)	210 ( 8.7)	127 ( 9.4)
Germany	829 ( 6.1)	125 ( 5.2)	94 ( 6.9)
Sweden	1337 ( 9.8)	290 (12.0)	153 (11.3)
Denmark	1888 (13.9)	404 (16.7)	268 (19.8)
Norway	1217 ( 8.9)	146 ( 6.0)	115 ( 8.5)
Abbreviations: BC, Breast Cancer.

## Sheet: Sup. Table 2
Supplementary Table 2. Causes of death classified according to International Classification of Diseases, Version 10 (ICD-10).
Causes of death	N	%
Breast Cancer	1354	55.8
Other causes of death:
Circulatory System	145	6
Congenital Malformations, Deformations and Chromosomal Abnormalities	1	0.0
Digestive System	24	1
Endrocrine, Nutritional, Metabolic	11	0.5
External causes of morbidity and mortality	29	1.2
Genitourinary System	10	0.4
Infectious and parasitic diseases	12	0.5
Mental and Behavioral Disorders	24	1
Musculoskeletal and Connective Tissue	7	0.3
Neoplasms different from breast	414	17.1
Neoplasms, Blood, Blood-forming organs	9	0.4
Nervous System	32	1.3
Respiratory System	40	1.6
Symptoms, Signs and Abnormal Clinical and Lab Findings	31	1.3
Unknown originating cause of death	282	11.6
Total	2425	100

## Sheet: Sup. Table 3
Supplementary Table 3. Baseline and tumor characteristics of the breast cancer survivors by prediagnosis BMI.
		Underweight (N=216)	Normal weight (N=7801)	Overweight (N=4045)	Obesity (N=1562)
		N(%)	N(%)	N(%)	N(%)
Highest school level
	None/primary school completed	24 (11.5)	1366 (18.3)	1295 (33.9)	715 (48.4)
	Technical/professional school	28 (13.5)	1660 (22.2)	1055 (27.6)	378 (25.6)
	Secondary school	76 (36.5)	2168 (29.0)	802 (21.0)	209 (14.2)
	Longer education (including university degree)	80 (38.5)	2276 (30.5)	665 (17.4)	175 (11.8)
	N missings	8	331	228	85
Smoking status and instensity of smoking
	Never	90 (42.5)	3197 (41.9)	1978 (49.7)	821 (53.3)
	Current, 1-15 cig/day	38 (17.9)	998 (13.1)	441 (11.1)	159 (10.3)
	Current, 16-25 cig/day	11 ( 5.2)	466 ( 6.1)	205 ( 5.2)	86 ( 5.6)
	Current, 26+ cig/day	3 ( 1.4)	76 ( 1.0)	31 ( 0.8)	26 ( 1.7)
	Former, quit <= 10 years	13 ( 6.1)	604 ( 7.9)	350 ( 8.8)	119 ( 7.7)
	Former, quit 11-20 years	10 ( 4.7)	603 ( 7.9)	293 ( 7.4)	107 ( 6.9)
	Former, quit 20+ years	11 ( 5.2)	629 ( 8.2)	357 ( 9.0)	128 ( 8.3)
	Miscellaneous	36 (17.0)	1063 (13.9)	321 ( 8.1)	95 ( 6.2)
	N missings	4	165	69	21
Alcohol consumption (gr/day)
	Non drinker	29 (13.6)	842 (10.9)	626 (15.6)	333 (21.5)
	>0-3	64 (29.9)	2092 (27.1)	1189 (29.7)	544 (35.2)
	>3-12	68 (31.8)	2493 (32.2)	1180 (29.5)	378 (24.5)
	>12-24	27 (12.6)	1301 (16.8)	582 (14.5)	176 (11.4)
	>24	26 (12.1)	1004 (13.0)	425 (10.6)	115 (7.4)
	N missings	2	69	43	16
Physical activity
	N	212	7677	3968	1542
	Inactive	50 (23.6)	1310 (17.1)	917 (23.1)	507 (32.9)
	Moderately inactive	69 (32.5)	2775 (36.1)	1435 (36.2)	545 (35.3)
	Moderately active	66 (31.1)	2328 (30.3)	1005 (25.3)	275 (17.8)
	Active	27 (12.7)	1264 (16.5)	611 (15.4)	215 (13.9)
	N missings	4	124	77	20
Menopausal status at diagnosis
	Premenopausal	67 (31.0)	2052 (26.3)	617 (15.3)	209 (13.4)
	Postmenopausal	149 (69.0)	5749 (73.7)	3428 (84.7)	1353 (86.6)
Ever taken menopausal hormone therapy
	No	132 (61.1)	4321 (55.4)	2255 (55.7)	974 (62.4)
	Yes	76 (35.2)	3205 (41.1)	1638 (40.5)	530 (33.9)
	Unknown	8 ( 3.7)	275 ( 3.5)	152 ( 3.8)	58 ( 3.7)
Grade of the tumor
	Well differentiated	31 (14.4)	834 (10.7)	331 ( 8.2)	127 ( 8.1)
	Moderately differentiated	37 (17.1)	1706 (21.9)	904 (22.3)	344 (22.0)
	Poorly diff/undiff.	51 (23.6)	1573 (20.2)	677 (16.7)	248 (15.9)
	Not determined	97 (44.9)	3688 (47.3)	2133 (52.7)	843 (54.0)
Stage of the tumor
	0/I	19 ( 8.8)	1057 (13.5)	628 (15.5)	280 (17.9)
	II	10 ( 4.6)	772 ( 9.9)	569 (14.1)	273 (17.5)
	III	2 ( 0.9)	138 ( 1.8)	113 ( 2.8)	59 ( 3.8)
	Non- metastatic unknown stage1	96 (44.4)	2678 (34.3)	1025 (25.3)	302 (19.3)
	IV	36 (16.7)	1103 (14.1)	492 (12.2)	183 (11.7)
	Unknown	53 (24.5)	2053 (26.3)	1218 (30.1)	465 (29.8)
Estrogen receptor status
	Negative	37 (17.1)	1018 (13.0)	488 (12.1)	175 (11.2)
	Positive	124 (57.4)	4448 (57.0)	2243 (55.5)	908 (58.1)
	Unknown	55 (25.5)	2335 (29.9)	1314 (32.5)	479 (30.7)
Progesterone receptor status
	Negative	60 (27.8)	1610 (20.6)	752 (18.6)	254 (16.3)
	Positive	83 (38.4)	2999 (38.4)	1466 (36.2)	635 (40.7)
	Unknown	73 (33.8)	3192 (40.9)	1827 (45.2)	673 (43.1)
Human epidermal receptor 2 status
	Negative	52 (24.1)	1978 (25.4)	1150 (28.4)	499 (31.9)
	Positive	11 ( 5.1)	467 ( 6.0)	275 ( 6.8)	117 ( 7.5)
	Unknown	153 (70.8)	5356 (68.7)	2620 (64.8)	946 (60.6)
1Non-metastatic unknown stage category includes all tumors without distant metastases (M0) with insufficient information on the size of the tumor (T) and regional lymph node status (N), to be classified within the specific stage I, II or III.

## Sheet: Sup. Table 4
Supplementary Table 4. Descriptive statistics (Mean(SD) or N (%)) of anthropometric measures.
	Deaths	BC Mortality	All			Premenopausal	Postmenopausal
Baseline			N=13624			N=2945	N=10679
Body Mass Index	25.5(4.72)	25.7(4.69)	24.9 ( 4.3)		Mean(Std.)	23.8 ( 3.9)	25.2 ( 4.3)
Underweight N(%)	37 ( 1.52)	20 ( 1.47)	216 ( 1.6)		Underweight	67 ( 2.3)	149 ( 1.4)
Normal weight N(%)	1244 (51.13)	666 (49.04)	7801 (57.3)		Normal weight	2052 (69.7)	5749 (53.8)
Overweight N(%)	783 (32.18)		4045 (29.7)			617 (20.9)	3428 (32.1)
Obesity N(%)	369 (15.17)	210 (15.46)	1562 (11.5)		Obesity	209 ( 7.1)	1353 (12.7)
Weight (kg)	67.7(12.8)	68.2(12.7)	66.2 (11.6)		Mean(Std.)	66.9 (11.8)	66.2 (11.6)
Height (cm)	163(6.55)	163(6.65)	163 ( 6.4)		Mean(Std.)	163 ( 6.4)	163 ( 6.4)
Waist circumference (cm)1	82.2(12.2)	81.9(12.1)	80.3 (11.0)		Mean(Std.)	81.2 (11.0)	80.3(11.0)
Hip circumference (cm)1	102(10.0)	102(9.94)	101 ( 9.0)		Mean(Std.)	102 ( 9.1)	101( 9.0)
Waist/Hip Ratio1	0.80(.074)	0.80(.073)	0.79 (0.07)		Mean(Std.)	0.80 (0.07)	0.79 (0.07)
ABSI1	0.07(.005)	0.07(.005)	73.0 ( 5.1)		Mean(Std.)	73.2 ( 5.1)	73.0 ( 5.1)
Postdiagnosis			N=2786			N=1050	N=1736
Body Mass Index			25.3 ( 4.2)			24.7 ( 4.0)	25.7 ( 4.3)
Underweight N(%)			33 ( 1.2)			16 ( 1.5)	17 ( 1.0)
Normal weight N(%)			1474 (52.9)			624 (59.4)	850 (49.0)
Overweight N(%)			907 (32.6)			299 (28.5)	608 (35.0)
Obesity N(%)			372 (13.3)			111 (10.6)	261 (15.0)
Subset of cases with second weight assessment within 6 months and 4 years postdiagnosis
			N=1878			N=684	N=1194
Body Mass Index			25.2 ( 4.2)			24.6 ( 4.0)	25.6 ( 4.2)
Underweight N(%)			26 ( 1.4)			12 ( 1.8)	14 ( 1.2)
Normal weight N(%)			1009 (53.7)			415 (60.7)	594 (49.8)
Overweight N(%)			609 (32.4)			187 (27.3)	422 (35.3)
Obesity N(%)			234 (12.5)			70 (10.2)	164 (13.7)
Abbreviations: ABSI, A Body Shape Index.
1All women: N=9708, Premenopausal at diagnosis: N=1904, Postmenopausal at diagnosis: N=7804.

## Sheet: Sup. Table 5
Supplementary Table 5. Sensitivity analysis.
Time from BMI measurement to diagnosis		Overall Mortality
		HRa	95% CI
< 5 years	n=3937
Body Mass Index
	Underweight	1.33	(0.82	-2.17)
	Overweight	1.16	(1.01	-1.33)
	Obesity	1.33	(1.11	-1.61)
< 8 years	n=6735
Body Mass Index
	Underweight	1.16	(0.78	-1.73)
	Overweight	1.09	(0.97	-1.22)
	Obesity	1.33	(1.14	-1.55)
< 12 years	n=10507
Body Mass Index
	Underweight	1.04	(0.73	-1.49)
	Overweight	1.09	(0.99	-1.21)
	Obesity	1.30	(1.14	-1.49)
Abbreviations: HR, Hazard Ratio; CI, Confidence Interval; BMI, Body Mass Index.
a Hazard Ratios from the multivariate Cox regression model
Reference Level of Body Mass Index: Normal weight.
The time-periods considered (less than 5, 8 and 12 years) were the quartiles of the
time elapsed between the date of the baseline measure and the date of diagnosis.

## Sheet: Sup. Table 6 
Supplementary Table 6. Association of anthropometric measures with overall and breast cancer-specific mortality.
		Overall				Breast Cancer
		Mortality				Mortality
		HRa	95% CI			HRb	95% CI
Independent association of the anthropometric measurement
Body Mass Index1	Underweight	1.10	(0.79	-1.53)		1.28	(0.81	-2.01)
	Overweight	1.08	(0.98	-1.18)		1.11	(0.98	-1.26)
	Obesity	1.25	(1.11	-1.42)		1.21	(1.02	-1.43)
	Per 5 kg/m2 increase	1.09	(1.04	-1.15)		1.06	(1.00	-1.14)
Waist Circumference2	>88cm	1.24	(1.11	-1.39)		1.15	(0.99	-1.33)
	Per 10 cm increase	1.10	(1.06	-1.15)		1.06	(1.00	-1.13)
ABSI2	High	1.22	(1.10	-1.36)		1.11	(0.97	-1.28)
	Per 1 SD increase	1.08	(1.03	-1.14)		1.02	(0.96	-1.09)
Model with Body Mass Index and ABSI 2
Body Mass Index	Underweight	1.30	(0.87	-1.92)		1.36	(0.80	-2.32)
	Overweight	1.04	(0.93	-1.15)		1.07	(0.93	-1.23)
	Obesity	1.24	(1.08	-1.42)		1.21	(1.02	-1.45)
ABSI	High	1.21	(1.09	-1.34)		1.10	(0.95	-1.26)
Premenopausal3
Body Mass Index	Underweight	1.21	(0.56	-2.61)		1.29	(0.53	-3.18)
	Overweight	1.03	(0.79	-1.35)		0.94	(0.69	-1.28)
	Obesity	1.05	(0.72	-1.52)		0.90	(0.58	-1.38)
ABSI	High	1.25	(0.95	-1.65)		1.16	(0.84	-1.61)
Postmenopausal4
Body Mass Index	Underweight	1.46	(0.92	-2.32)		1.60	(0.83	-3.06)
	Overweight	1.03	(0.92	-1.16)		1.10	(0.94	-1.29)
	Obesity	1.26	(1.09	-1.46)		1.29	(1.06	-1.58)
ABSI	High	1.20	(1.07	-1.34)		1.08	(0.93	-1.27)
Abbreviations: ABSI, A Body Shape Index; HR, Hazard Ratio; CI, Confidence Interval.
1N=13624/2425 Deaths/1354 BC deaths.
2N=9708/1850 Deaths/1111 BC deaths.
3N=1904/339 Deaths/261 BC deaths.
4N=7804/1511 Deaths/850 BC deaths.
Reference Levels: Body Mass Index - Normal weight 18.5-<25 kg/m2, Waist circumference <88cm, ABSI - Low: < 76.04 (75th Percentile).
a Hazard Ratios from the multivariate Cox regression model further adjusted by time from baseline to diagnosis.
b Subdistribution Hazard Ratios from the multivariate Fine and Gray regression model further adjusted by time from baseline to diagnosis.

## Sheet: Sup. Table 7 
Supplementary Table 7. Association of anthropometric measures with overall and breast cancer-specific mortality.
			Overall				Breast Cancer
			Mortality				Mortality
			HRa	95% CI			HRb	95% CI
Independent association of the anthropometric measurement
Body Mass Index1		Underweight	1.11	(0.80	-1.54)		1.29	(0.82	-2.02)
		Overweight	1.08	(0.98	-1.18)		1.12	(0.98	-1.27)
		Obesity	1.25	(1.10	-1.42)		1.21	(1.03	-1.44)
		Per 5 kg/m2 increase	1.09	(1.04	-1.15)		1.07	(1.00	-1.14)
Waist Circumference2		>88cm	1.24	(1.11	-1.38)		1.15	(0.99	-1.33)
		Per 10 cm increase	1.10	(1.06	-1.15)		1.07	(1.01	-1.13)
ABSI2	High		1.22	(1.10	-1.36)		1.11	(0.97	-1.28)
	Per 1 SD increase		1.08	(1.03	-1.14)		1.03	(0.96	-1.10)
Model with Body Mass Index and ABSI 2
Body Mass Index	Underweight	Underweight	1.30	(0.88	-1.93)		1.37	(0.80	-2.35)
	Overweight	Overweight	1.04	(0.93	-1.15)		1.07	(0.93	-1.23)
	Obesity	Obesity	1.24	(1.08	-1.42)		1.22	(1.02	-1.45)
ABSI	High		1.21	(1.09	-1.34)		1.10	(0.95	-1.26)
Premenopausal3
Body Mass Index	Underweight	Underweight	1.20	(0.56	-2.60)		1.30	(0.52	-3.24)
	Overweight	Overweight	1.04	(0.79	-1.36)		0.94	(0.69	-1.28)
	Obesity	Obesity	1.08	(0.75	-1.58)		0.94	(0.61	-1.44)
ABSI	High		1.24	(0.95	-1.64)		1.14	(0.82	-1.59)
Postmenopausal4
Body Mass Index	Underweight	Underweight	1.48	(0.93	-2.35)		1.62	(0.84	-3.11)
	Overweight	Overweight	1.03	(0.92	-1.16)		1.09	(0.93	-1.28)
	Obesity	Obesity	1.26	(1.09	-1.46)		1.29	(1.06	-1.57)
ABSI	High		1.20	(1.07	-1.34)		1.08	(0.93	-1.26)
Abbreviations: ABSI, A Body Shape Index; HR, Hazard Ratio; CI, Confidence Interval
1N=13624/2425 Deaths/1354 BC deaths
2N=9708/1850 Deaths/1111 BC deaths
3N=1904/339 Deaths/261 BC deaths
4N=7804/1511 Deaths/850 BC deaths
Reference Levels: Body Mass Index - Normal weight 18.5-<25 kg/m2, Waist circumference <88cm, ABSI - Low: < 76.04 (75th Percentile).
a Hazard Ratios from the multivariate Cox regression model further adjusted by period of diagnosis.
b Subdistribution Hazard Ratios from the multivariate Fine and Gray regression model further adjusted by period of diagnosis.

## Sheet: Sup. Table 8 
Supplementary Table 8. Association of percentage of annual weight-change pre
and postdiagnosis with overall mortality and breast cancer-specific mortality.
			Overall mortality					Breast Cancer Mortality
	N	Deaths		HRa	95% CI			Deaths	HRb	95% CI
%Weight change pre diagnosis
BMI < 251	4622	536	Gain	0.97	(0.80	-1.18)		246	0.90	(0.68	-1.20)
			Loss	1.09	(0.85	-1.39)			0.85	(0.59	-1.21)
BMI>251	2869	417	Gain	1.00	(0.79	-1.28)		219	1.03	(0.75	-1.43)
			Loss	1.05	(0.83	-1.34)			0.97	(0.70	-1.37)
All2	7491	953	Gain	0.98	(0.85	-1.14)		465	0.96	(0.78	-1.19)
			Loss	1.06	(0.89	-1.26)			0.92	(0.72	-1.17)
%Weight change post diagnosis
BMI < 253	1169	238	Gain	0.89	(0.66	-1.19)		126	0.84	(0.56	-1.25)
			Loss	1.13	(0.76	-1.67)			1.23	(0.73	-2.08)
BMI>253	709	194	Gain	1.07	(0.75	-1.54)		115	1.20	(0.77	-1.89)
			Loss	1.40	(0.95	-2.07)			1.04	(0.62	-1.77)
All4	1878	432	Gain	1.02	(0.82	-1.28)		241	1.03	(0.76	-1.38)
			Loss	1.30	(1.00	-1.70)			1.14	(0.79	-1.63)
Abbreviations: HR, Hazard Ratio; CI, Confidence Interval; BMI, Body Mass Index.
Weight change was defined as weight at the second assessment minus weight at recruitment divided by the number of years
between the two weight assessments.
1Model adjusted by age at diagnosis (<50,50-<60,60-<70,>=70), Stage of the tumor (Non-metastatic, metastatic and unknown),
Smoking status (Never, Former, Current and Unknown), alcohol consumption (0-3,>3-12,>12), physical activity (Active,
Inactive and Unknown), ever hormon therapy at diagnosis (Yes, No and Unknown), highest level of education (None, Primary,
Technical/Professional, Secondary, and Longer education) and stratified by country and menopausal status at diagnosis.
2Model adjusted by BMI, age at diagnosis (<50,50-<60,60-<70,>=70), Stage of the tumor (Non-metastatic,
metastatic and unknown), Smoking status (Never, Former, Current and Unknown), alcohol consumption (0-3,>3-12,>12),
physical activity (Active, Inactive and Unknown), ever hormon therapy at diagnosis (Yes, No and Unknown), highest level of
education (None, Primary, Technical/Professional, Secondary, and Longer education) and stratified by country and menopausal status
at diagnosis.
3Model1 further adjusted by time from diagnosis to second weight assessment.
4Model2 further adjusted by time from diagnosis to second weight assessment.
Reference category: Stables [-0.6%,0.6%]
a Hazard Ratios from the multivariate Cox regression model
b Subdistribution Hazard Ratios from the multivariate Fine and Gray regression model

## Sheet: Sup. Table 9
Supplementary Table 9.Mendelian randomization analyses of overall mortality and breast cancer-specific mortality.
		Overall mortality					Breast Cancer Mortality
	N	Deaths	HRa	95% CI			Deaths	HRb	95% CI
GRS All	3830	784	1.04	(0.90-	1.20)		517	1.04	(0.87-	1.25)
Premenopausal	1020	208	1.14	(0.87-	1.51)		171	1.12	(0.81-	1.55)
Postmenopausal	2810	576	1.04	(0.88-	1.23)		346	1.03	(0.83-	1.29)
GRS IVW	3830	784	1.12	(0.73-	1.70)		517	1.14	(0.64-	2.03)
GRS weighted median	3830	784	1.29	(0.66-	2.53)		517	1.15	(0.48-	2.74)
GRS likelihood-based	3830	784	1.12	(0.73-	1.72)		517	1.14	(0.34-	3.89)
Sensitivity analyses			P-value				P-value
Cochran's Q, heterogeneity test			0.649					0.073
MR-PRESSO, global test			0.639					0.088
MR-Egger, intercept test			0.597					0.784
Abbreviations: HR, Hazard Ratio; CI, Confidence Interval; GRS, Genetic Risk Score; IVW, Inverse Variance Weighted.
Note: The observed HR for 1-unit increase in BMI was 1.02 (IC95% 1.01-1.03) for overall and 1.01 (IC95% 1.00-1.03) for BC mortality.
a Hazard Ratio estimator exponentiating the instrumental variable ratio estimate which numerator is the log hazard ratio derived
from the Cox proportional hazards model.
b Hazard Ratio estimator exponentiating the instrumental variable ratio estimate which numerator is the log hazard ratio derived
from the Fine and Gray regression model.

## Sheet: Sup. Table 10
Supplementary Table 10 BMI loci.
SNP	A1	A2	Freq1 Hapmap	β	se
rs1000940	G	A	0.225	0.0203	0.0043
rs10132280	A	C	0.3333	-0.0171	0.0043
rs1016287	T	C	0.325	0.0254	0.0044
rs10182181	A	G	0.5	-0.0366	0.0039
rs10733682	A	G	0.425	0.0229	0.0041
rs10938397	A	G	0.5667	-0.0404	0.0041
rs10968576	G	A	0.2917	0.0289	0.0043
rs11030104	A	G	0.8	0.0384	0.0048
rs11057405	A	G	0.0917	-0.0334	0.007
rs11126666	G	A	0.6917	-0.016	0.0044
rs11165643	C	T	0.425	-0.023	0.004
rs11191560	T	C	0.9417	-0.0307	0.0069
rs11583200	C	T	0.375	0.0175	0.0041
rs1167827	A	G	0.4583	-0.0172	0.0042
rs11688816	A	G	0.5417	-0.019	0.0039
rs11727676	C	T	0.075	-0.0312	0.0083
rs11847697	T	C	0.0417	0.0532	0.0106
rs12016871	C	T	0.7667	-0.0309	0.0059
rs12286929	G	A	0.4333	0.0207	0.0039
rs12401738	A	G	0.425	0.0256	0.0041
rs12429545	G	A	0.9	-0.0322	0.006
rs12446632	A	G	0.1333	-0.0432	0.0058
rs12566985	G	A	0.425	0.027	0.004
rs12885454	C	A	0.6333	0.0228	0.0041
rs12940622	A	G	0.4583	-0.0161	0.004
rs13021737	A	G	0.125	-0.0686	0.0052
rs13078960	T	G	0.8167	-0.0336	0.005
rs13107325	C	T	0.8833	-0.0446	0.0087
rs13191362	A	G	0.8	0.03	0.0062
rs13201877	A	G	0.9167	-0.0192	0.0057
rs1441264	A	G	0.55	0.0169	0.0041
rs1460676	T	C	0.7833	-0.0199	0.0052
rs1516725	T	C	0.0917	-0.0466	0.0059
rs1528435	T	C	0.5833	0.0137	0.0041
rs1558902	A	T	0.45	0.0791	0.0041
rs16851483	G	T	0.9083	-0.0524	0.0096
rs16951275	C	T	0.225	-0.0302	0.0048
rs17001654	C	G	0.8417	-0.0322	0.0067
rs17024393	C	T	0.04167	0.0713	0.0114
rs17094222	C	T	0.2083	0.0204	0.0049
rs17203016	G	A	0.2	0.0191	0.005
rs17405819	C	T	0.3667	-0.0243	0.0043
rs17724992	A	G	0.6917	0.0159	0.0045
rs1808579	T	C	0.475	-0.0224	0.0039
rs1928295	C	T	0.425	-0.0258	0.0039
rs2033529	G	A	0.2583	0.0203	0.0043
rs2033732	C	T	0.7583	0.0193	0.0045
rs205262	A	G	0.7333	-0.0268	0.0045
rs2075650	A	G	0.8583	0.031	0.0058
rs2080454	A	C	0.6083	-0.0165	0.0041
rs2112347	G	T	0.375	-0.0298	0.0041
rs2121279	T	C	0.1167	0.021	0.0056
rs2176598	T	C	0.2	0.0167	0.0045
rs2207139	G	A	0.1	0.0465	0.0052
rs2245368	T	C	0.7583	-0.0281	0.0078
rs2287019	C	T	0.85	0.0324	0.0053
rs2365389	C	T	0.6583	0.0203	0.004
rs2650492	A	G	0.3083	0.02	0.0044
rs2820292	A	C	0.4917	-0.018	0.0039
rs2836754	C	T	0.65	0.0185	0.0041
rs29941	A	G	0.3333	-0.0187	0.0042
rs3101336	T	C	0.3509	-0.0334	0.004
rs3736485	A	G	0.425	0.0185	0.0039
rs3810291	A	G	0.625	0.0295	0.0047
rs3817334	C	T	0.55	-0.0265	0.004
rs3849570	A	C	0.3667	0.0147	0.0044
rs3888190	A	C	0.3583	0.0275	0.004
rs4256980	G	C	0.725	0.0232	0.0041
rs4740619	T	C	0.5333	0.0157	0.0039
rs4787491	A	G	0.386	-0.0179	0.0042
rs543874	G	A	0.2667	0.0603	0.005
rs6091540	C	T	0.725	0.0297	0.0044
rs6465468	G	T	0.675	-0.0245	0.0045
rs6477694	C	T	0.3583	0.0211	0.0041
rs6567160	C	T	0.2833	0.0563	0.0046
rs657452	A	G	0.4167	0.0233	0.0041
rs6804842	A	G	0.425	-0.017	0.004
rs7138803	G	A	0.5583	-0.0348	0.0041
rs7141420	T	C	0.6167	0.0262	0.0039
rs7164727	T	C	0.775	0.0189	0.0043
rs7239883	G	A	0.3167	0.0231	0.0041
rs7243357	G	T	0.1333	-0.0176	0.0051
rs758747	C	T	0.7333	-0.0193	0.0047
rs7599312	G	A	0.7083	0.0183	0.0044
rs7715256	G	T	0.45	0.0179	0.004
rs7899106	A	G	0.95	-0.0439	0.0091
rs7903146	T	C	0.25	-0.018	0.0044
rs9374842	T	C	0.7417	0.0177	0.0045
rs9400239	C	T	0.7	0.0225	0.0043
rs9540493	G	A	0.55	-0.0174	0.0042
rs9641123	G	C	0.6083	-0.0253	0.0049
rs977747	T	G	0.4667	0.0174	0.004
rs9914578	G	C	0.1667	0.0136	0.0048
rs9925964	G	A	0.3917	-0.0196	0.0041
SNP positions are reported according to Build 36 and their alleles are coded based on the positive strand.
Alleles (A1 effect/A2 other), beta (β) of A1 and standard error of the mean (se) were based on Locke et al. (2015).

[truncated: 2 more sheets: Sup. Fig. 1, Sup. Fig. 2]
